# Supplementary material for: Nutraceuticals as Potential Radionuclide Decorporation Agents
Source: Nutrients. 2021 Jul 25;13(8):2545. doi: 10.3390/nu13082545 (PMC8400047; doi:10.3390/nu13082545)
Supplement: Supplementary file 1 [file nutrients-13-02545-s001.zip]

Archive with 1 entries (1 files):
- nutrients-1291212-supplementary.pdf
